# Supplementary material for: Facile One-Pot Synthesis of Fe3O4 Nanoparticles Composited with Reduced Graphene Oxide as Fast-Chargeable Anode Material for Lithium-Ion Batteries
Source: Materials (Basel). 2024 Oct 17;17(20):5059. doi: 10.3390/ma17205059 (PMC11509682; doi:10.3390/ma17205059)
Supplement: Supplementary file 1 [file materials-17-05059-s001.zip]

Archive with 1 entries (1 files):
- materials-3238710-supplementary.pdf
